# Supplementary material for: Testing the effectiveness of different wash protocols to remove body surface contaminants in invertebrate food web studies
Source: PeerJ. 2023 Nov 21;11:e16018. doi: 10.7717/peerj.16018 (PMC10668814; doi:10.7717/peerj.16018)
Supplement: Supplemental Information 3 [file peerj-11-16018-s003.txt]

>Sm.1-8_6462_PlecF
NNGGGGCCCTTTTCCTCTAGGAANCTAGCGNGTTNACTNTGNCAATNAGAGTGCTTAGCGCNGGCTAACGCCTGAGCCTCGTGCTCGAGCNGGGCNCAGACCCCGGCCCTCAGCTCAACCTCGGTTCTATNTTTTGCTCCGTCCTATTCCGTTNGGTGTGCCGGTGCTNTGTCACACTCCACCCCGCTCCCGGTGAGTGAGGNTTCTGCAGGTGCCGCTGCCCTGACTCCAATGGATGCCCCGCCGTCCCCGACCNTATACTGTCAGGNNNGACCTATTACACTAATATAATGGCATGTCACTAGACGACATTATAATAATTGTAGTGGGGACTTAGGACGAATGGANTGATACGCTAATCAATATATTATC
>Sm.1-8_6462_ChaeF
ANNNCCNNCCNCGTTTCTGTCTGAATAAGTCAAAACTTTCAACAACGGATCTCTTGGTTCTGGCATCGATGAAGAACGCAGCGAAATGCGATAAGTAATGTGAATTGCAGAATTCAGTGAATCATCGAATCTTTGAACGCACATTGCGCCCGCCAGCATTCTGGCGGGCATGCCTGTTCGAGCGTCATTTCAACCATCAAGCCCCCGGGCTTGTGTTGGGGACCTGCGGCTGCCGCAGGCCCTGAAAAGCAGTGGCGGGCTCGCTGTCACACCGGCGTAGTAGG
>Sm.1-2_6462_ChaeF
TNGGACGACAATTTTGGTAGGAGTCATGCGTAAGTCGCANNTTCACAACGGATCTCNTGGTTCTGGCATCGATGAAGAACGCAGCGAAATGCGATAAGTAATGTGAATTGCAGAATTCAGTGAATCATCGAATCTTTGAACGCACATTGCGCCCGCCAGCATTCTGGCGGGCATGCCTGTTCGAGCGTCATTTCAACCATCAAGCCCCCGGGCTTGTGTTGGGGACCTGCNGCTGCCGCAGGCCCTGAAAAGCANTGGCGGGCTCGCTGTCACACCGAGCGTANTANGA
>Sm.1-1_6462_ChaeF
TGGNNNNNGCNNGCTTTTCTGTACTGNATAAGTCAAACTTTCAACAACGGATCTCTTGGTTCTGGCATCGATGAAGAACGCAGCGAAATGCGATAAGTAATGTGAATTGCAGAATTCAGTGAATCATCGAATCTTTGAACGCACATTGCGCCCGCCAGCATTCTGGCGGGCATGCCTGTTCGAGCGTCATTTCAACCATCAAGCCCCCGGGCTTGTGTTGGGGACCTGCGGCTGCCGCAGGCCCTGAAAAGCAGTGGCGGGCTCGCTGTCACACCGAGCGTAGTAGG
>Sm.Ko.1-3_6462_PlecF
AAGCCTTAACATCAGCTTCGCTCTNNNTTGNGTGNTCTNACTTAACTTATTTAATTTGATTCCTTCGACTGNTANCCTTACTTTATGCATANATNTGTATCAATCATCTCCCACTCTTTNATATGTTTGCTCCNTTTTTTCNGAGTTTTTCTCTTATGTTTTTTCCATCCCCCCTTTNTTGTGTTGTGCTCTGCTGCAGCCGTTTCCTAAAACGGTGCCTCGTCCCTGATCATGAGAGAAGAGGATAATATANCNANNANNNTATNANNTATTTTNTA
>Sm.9-23_6462_ChaeF
GNNAGNNATTTCTTTTTNGNGNCTGCNTAAGNCNNACNTTCNACAACGGATCTCTTGGTTCTGGCATCGATGAAGAACGCAGCGAAATGCGATAAGTAATGTGAATTGCAGAATTCAGTGAATCATCGAATCTTTGAACGCACATTGCGCCCGCCAGCATTCTGGCGGGCATGCCTGTTCGAGCGTCATTTCAACCATCAAGCCCCCGGGCTTGTGTTGGGGACCTGCGGCTGCCGCAGGCCCTGAAAAGCAGTGGCGGGCTCGCTGTCACACCGAGCGTAGTAGGA
>Sm.9-22_6462_ChaeF
GNNNNNNCCNGNTTTTTTNNNGNCTGNNNGAGTCANACNTTCAACAACGGATCTCTTGGTTCTGGCATCGATGAANAACGCAGCGAAATGCGATAAGTAATGTGAATTGCAGAATTCAGTGAATCATCGAATCTTTGAACGCACATTGCGCCCGCCAGCATTCTGGCGGGCATGCCTGTTCGAGCGTCATTTCAACCATCAAGCCCCCGGGCTTGTGTTGGGGACCTGCGGCTGCCGCAGGCCCTGAAAAGCAGTGGCGGGCTCGCTGTCACACCGAGCGTAGTAGGA
>Sm.9-21_6462_ChaeF
CCCNNNNNACCNGGNTTGGTAGAAACGAGNATNAGTCANAACTTTCAACAACGGATCTCTTGGTTCTGGCATCGATGAAGAACGCAGCGAAATGCGATAAGTAATGTGAATTGCAGAATTCAGTGAATCATCGAATCTTTGAACGCACATTGCGCCCGCCAGCATTCTGGCGGGCATGCCTGTTCGAGCGTCATTTCAACCATCAAGCCCCCGGGCTTGTGTTGGGGACCTGCGGCTGCCGCAGGCCCTGAAAAGCAGTGGCGGGCTCGCTGTCACACCGAGCGTANTAGG
>Sm.9-20_6462_PlecF
GGTGTGTTTCCCCCGTGGGGGAATGGTTGAAGCCTTCAGATCACGATCTTTTGGTTCTGGCNTCNATGAAGANCCTCCNAAATGCGACAAGTAAATGTATTGCANAAATCNCTGAATCATCNAATCTTTGAACGCACATTGCGCCCNCCANCATTCTGGCGGGNATGCGGTTCGAGCGTCATTTCNACCATCANNCCCCCGNNNTTGTGTTGGGGANCTGCNGCTGCCGCAGGNCCTGAAAANCAGTGGCGGGCTCGCTGTCACACCGANCGNAGTANGAGG
>Sm.9-19_6462_PlecF
TGGGNAAAACCTTTGATTCGANGCGGGTGGGNTCGGGGGCCGGGNGCTTCNTNGNGTGCGTGNGCNGGNTNCGGCNGCCGCCTGCGGCTCGTGCGNGGGGNCGGGCCTCGGCCCACGGCTCCGCCCAGGTTCGAACACATAGAGCGAGTCCCCCTATCCGGCTGGGTGGCCCGGCGNGGCGTCTAGATACCACCGCTCCCCGGGCTCGGGTGGGGACGTGCGGCTGCAGCTGCCCCTGANCNCNGTGGCGGGGACGCCGATCCCCCCGCGCCTAGCNTATAAATATATATATNAAACANATGTACATACCTATAGCTCCATATATATNCATCCCCTCCCTACATATATACTACAGATATATNTATATATAGGTATNTACATATATATATCATNNATATACCTATGAACCGCTAATATCCATCTACATAACCTCTATACACCTATACCNTAGGTACAGCCATATATATATAGATATATATCTATACATCTCTATATACATNCACTAGAAATATCA
>Sm.9-18_6462_ChaeF
TNNGAAANNNNNNNNTCTTNNGGTACTGNNTAAAGTCANNACTTTCAACAACGGATCTCTTGGTTCTGGCATCGATGAAGAACGCAGCGAAATGCGATAAGTAATGTGAATTGCAGAATTCAGTGAATCATCGAATCTTTGAACGCACATTGCGCCCGCCAGCATTCTGGCGGGCATGCCTGTTCGAGCGTCATTTCAACCATCAAGCCCCCGGGCTTGTGTTGGGGACCTGCGGCTGCCGCAGGCCCTGAAAAGCAGTGGCGGGCTCGCTGTCACACCGAGCGTANTAGG
>Sm.9-5_6462_PlecF
GGNNNTTNNCTTCGCCTATACTAGGTCTGACNATCGATTTGCNCGTCANAGTCGCTACGACCTTGCCTTATGATCCTCGGGCTTCACCTTGTTGTATGTGGNGGAGGATCGTTCGGGNGCCCGCTAGTTTCGCTTTATGACGATTTTCCGGATTTGTAGCGNATGCNTTGGTGCCCTAGNGATGGNGAACTATGCCTGGGCAAGACGAANGCNNAAGAAACTCTGGTGGAGGTCTGTAGCGATTCTGACGTGCAAATCGATCGTCAGACCTGGGTATAGGGGCGAAAGACTAATCGAACCNTCTNGTANCTGGNTACTTCCNAAAGTACGCAAGTCGCTCGGTCTTGACTAGGNCNNANAGGCGTAATGAAAGTAAAGTTGATTGAATTATGATCTCTGCCANGCCACGTACTTGTATGTGGCGGTGGAGCGCAATANCAGCCCGCTAGTTTCGCTTGATGACTATTTATCGGANTTGTANCGTATGCNTTGGTACCCNAAGNATGGTGAACTATGCCTGGGNAANAGGAAGCCGGAAGAAACGCTNGNGGAAGTCTGTATCTGTACTGATTCTNACATCCATCCTCTCANCTACCTGGGTATNCGANCGANNAAACNNANCCAGCNTCTAGNNGCTTGCTTCCTNAAAAAA
>Sm.8-32_6462_PlecF
NNGCNNGTGNTGTCTGTANNNGGGTGTCTTGGGTGGCTAGCGAGTTTACTTTGAAAAAATTAGAGTGCTTAACACAGGCTATCGCCTGAATACTTGTGCATGGAATAATAGAATAAGACCACGGCTCTAATATTAATCATTTGTCCCCCCTCATTCTGGCGGGTGGCCTGTTCTATCGTCNTTTCNACCATCGCCCCCCNGTCTTGTGTTGGATCCTGCNTTGCCGCNGCCCCTGATAANCAGTGGCGNTCTCNCTGTCACACCACNANAAAATTTTT
>Sm.10-19_6462_PlecF
CNNGNCNNNGTTTTATGAGNGTGNGGNGTNTNGGGTGGCTAGNGAGTTTACTTTGAAAAAATTAGAGTGCTTAACACAGGCTAACGCCTGAATACTCGTGCATGGAATAATAGAATAAGACCACGGCTCTAATTGAACGCACNTTGCGCCCGCCAGCATTCTGGCGGGCATGCCTGTTCNAGCGTCTTTCAACCATCANGCCCCCGGGCTTGTGTTGGGGACCTGCNGCTGCCGCAGGCCCTGANAAGCANTGGCGGGCTCGCTGTCACACCNNTNNANTATGNA
>Sm.10-10_6462_ChaeF
NNNCCNGTCTTGGTTTTGNGGGGANTGNATAAAGTCGAACTTTCACAACGGATCTCTTGGTTCTGGCATCGATGAAGAACGCAGCGAAATGCGATAAGTAATGTGAATTGCAGAATTCAGTGAATCATCGAATCTTTGAACGCACATTGCGCCCGCCAGCATTCTGGCGGGCATGCCTGTTCGAGCGTCATTTCAACCATCAAGCCCCCGGGCTTGTGTTGGGGACCTGCGGCTGCCGCAGGCCCTGAAAAGCAGTGGCGGGCTCGCTGTCACACCGAGCGTANTAGGAANTGNAATAGTNTTGTANCAAGAGGAGGAGGANCTTNACACCANTCNNCCNCCCCTATTTANCTATTAATTTTTTTTANNANTTAAAAAAGTTTANGAATTAATCTTATACCTTTATTTTTCNTTTATTATTATCNCCCGTCTGACTCATTTTATATTTATTCAAACACTTACTNATTATTAAAATAAANTTGGAAATTCAATAAACCTCCCCAANANTTTTTTTTTTATATTTTTTTTATTTCTATTTCTTTCTNTNTTTTTTGTGTTTTTTNTTNNTTTATNTAAAAAGATACNTATTTAATATATACAAAGATGAAACCCACCAAATTAAACTTNNTCCAACNTCCTATGATTACCANAACTNA
>Sm.10-5_6462_PlecF
NNNNANNGNTTNNNTTTGTNNGGTGGTGTNTTGGGTGGCTNGCGAGTTTACTTTGAAAAAATTAGAGTGCTTAACACAGGCTAACGCCTGAATACTCGNGCATGGAATAATARAATAAGACCACGGCTCNAACTTGAACGCTCATTGCGCCCGCCNGCATTCTGGCGGGCATGCCTGTTCGAGCGTCATTTCANCCATCAAGCCCCCGGGCTTGTGTTGGGGACCTGCNGCTGCCGCNGGCCCTGAAAAGCANTGGCGGNCTCNCTGTCNCNCCGNACGTAGTNNGATATATGAATATATATATATNTTTATATATATATATATATATATTAAATATAAATATCTATANANAAATATATTTATATATATATATATANATATANACATANATATATATNTATATANATATATATATATTTATATATTTATACATATNTATATATATATATATATATATATNTATATATATATATATATATATATANATATATATATCATCTCCCTATACCCAAATATA
>Sm.8-5_6462_ChaeF
CNNNNNCCTGAATAAGTCAAAACTTTCAACAACGGATCTCTTGGTTCTGGCATCGATGAAGAACGCAGCGAAATGCGATAAGTAATGTGAATTGCAGAATTCAGTGAATCATCGAATCTTTGAACGCACATTGCGCCCGCCAGCATTCTGGCGGGCATGCCTGTTCGAGCGTCATTTCAACCATCAAGCCCCCGGGCTTGTGTTGGGGACCTGCGGCTGCCGCAGGCCCTGAAAAGCAGTGGCGGGCTCGCTGTCACACCGGCGTAGTAGGA
>Sm.1-22_6462_ChaeF
GAGNNNNNNNNGTTTGTCGTNGNATGATNAGTCACACTTTCAACAACGGATCTCTTGGTTCTGGCATCGATGAAGAACGCAGCGAAATGCGATAAGTAATGTGAATTGCAGAATTCAGTGAATCATCGAATCTTTGAACGCACATTGCGCCCGCCAGCATTCTGGCGGGCATGCCTGTTCGAGCGTCATTTCAACCATCAAGCCCCCGGGCTTGTGTTGGGGACCTGCGGCTGCCGCAGGCCCTGAAAAGCANTGGCGGGCTCGCTGTCACACCGAGCGTANTAGGA
>Sm.1-22_6462_PlecF
GCGTCCTGGNNTNTNCTGTACTGNATAAGTCGCANTTTCCAAACNGATCTCTTGGNTCTGGNTCGATGAACAATCAACNAAATGGCCCGCCAAAATGAATTGCAGAATTCAGTGAATCCTCGATCTTTGAACGCNCATTGCGCCCGCCTCCATTCAGGCGGGNATGCCTGTTCCAGCGTCCTTTCAACCCTCAACCCCCAGATCTTGTGTTGAGGACCTGGACTTGCCGCANGCCCTGACTCANANGGGCCATATCTTATTCACAGTTTGGTGACCTC
>Sm.2-14_6462_ChaeF
GNGAAGNCGGCCTTTNGGGACTGCGGCAGNCGCANNTNCCCACAACGGANCTCNTGGTTCTGGCATCGATGAAGAACGCAGCGAAATGCGATAAGTAATGTGAATTGCAGAATTCAGTGAATCATCGAATCTTTGAACGCACATTGCGCCCGCCAGCATTCTGGCGGGCATGCCTGTTCGAGCGTCATTTCAACCATCAAGCCCCCGGGCTTGTGTTGGGGACCTGCGGCTGCCGCAGGCCCTGAAAAGCANTGGCGGGCTCGCTGTCACACCGAGCGTANTAGG
>Sm.2-17_6462_PlecF
TNNNCGGTGTCTTGGGTGGCTAGCGAGTTTACTTTGAAAAAATTAGAGTGCTTAACACAGGCTAACGCCTGAATACTCGTGCATGGAATAATAGAATAAGACCACGGNTCTAATTGTTGNNCGAGANTAAGGCGTAGGNGTGTGTTGACACTCTTTANTTTTCAGAGAGACCCCACCCNAAACCCGANGGAACTCAGGNNAACNCANTTAGCCTGGATAGAN
>Sm.2-18_6462_PlecF
ANTCGNNANTCGGGNGTGGGTGTNTNGGGTGGCTAGCGAGTTTACTTTGAAAAAATTAGAGTGCTTAACACAGGCTAACGCCTGAATACTCGTGCATGGAATAATAGAATAAGACCACGGNTCTAATTATCATAATGACGACTTTCCTCATTTGTTGCAAATGCNTTGGTGCCCNANAGATGCNGAACTACNCCTGGGCAAGACAAATCCANAAGAAACTCTGGTGNANGTCTGTATCNATTCTNACGTGCNNATCNATCGTCAGACCTGGATATAGGGGCGAANAACTAATCNACCCGTCTCGTGTCTGGATACTTCCCNATTAATANATTTTTATTTANATCTTNATATATTTACNTATATAATAATATANNANANATAAAAAAAANAAAAANTTAAATAAAAATACATTAAACACAACATTACACTA
>Sm.2-19_6462_PlecF
NTNNNAGTCTTCTGGGTGTCTTGGGTGGCTAGCGAGTTTACTTTGAAAAAATTAGAGTGCTTAACACAGGCTAACGCCTGAATACTCGTGCATGGAATAATAGAATAAGACCACGGNTCTAAACGCNAAGCNCTTTNGAAAGATCTTTATGTCAAGAATGTTTGTTACCNAAGCGCTCCCGCCCCAGCACCGGTAANGAGCCNGAGGAACTCATATAAGCTGGTACCGTCCCTCGGGCCATTTNAGTCCTACTGATTAGGGGNAAAGATAAACCCCCNCTCGTCATGGNTATTATNCNAGTATGCNNCATTATTNTGTTCCNTTATTCAACANAAA
>Sm.2-20_6462_ChaeF
GNGCGGCCTGGCTTTTTNGGGCTGNGTAAGNCGNACTTTCACAACGGATCTCTTGGTTCTGGCATCGATGAAGAACGCAGCGAAATGCGATAAGTAATGTGAATTGCAGAATTCAGTGAATCATCGAATCTTTGAACGCACATTGCGCCCGCCAGCATTCTGGCGGGCATGCCTGTTCGAGCGTCATTTCAACCATCAAGCCCCCGGGCTTGTGTTGGGGACCTGCGGCTGCCGCAGGCCCTGAAAAGCANTGGCGGGCTCGCTGTCACACCGAGCGTANTAGG
>Sm.2-4_6462_ChaeF
CGNNGCNCNGGNTTTNGNTNCTGAATANGCCGNACTTTCCCAACGGATCTCTTGGTTCTGGATCGATGACNAACGCAGCGAAATGCGATNAGTAATGTGAATTGCAGAATTCAGTGAATCATCGAATCTTTGAACGCNCATTGCGCCCGCCAGCATTCTGGCGGGCNTGCCTGTTCGAGCGTCATTTCAACCNTCAAGCCCCCGGGCTTGTGTTGGGGACCTGCGGCTGCCGCAGGCCCTGAAAAGCAGTGGCGGNCTCGCTGTCACACCNAGCGTAATANG
>Sm.2-12_6462_ChaeF
GGCCGGGCNGGNTTTTNGGGACTGCGGAGCCGCAGGTTCCAACACGGGTCTGNTGGTTCTGGCATCGATGAAGAACGCAGCGAAATGCGATAAGTAATGTGAATTGCAGAATTCAGTGAATCATCGAATCTTTGAACGCACATTGCGCCCGCCAGCATTCTGGCGGGCATGCCTGTTCNAGCGTCATTTCAACCATCAAGCCCCCGGGCTTGTGTTGNGGACCTGCNGCTGCCGCAGGCCCTGAAAAGCANTGGCGGGCTCGCTGTCACACCGAGCGTAATANG
>Sm.2-12_6462_PlecF
NNGNNCCGGCGCCTCGCAGCCNAGGNAGAGGCCNTGGNGGGCTCGNGGGGNTACCNAGAGTGCTTTGCGNNGGCTAACGCGTGCTCCNCCGGTNTGGCCGGTGNGGCGGGCCGGGNCCTCCCCGCCTCCCACGGCTCTAATCTCTTTGTGCCCGCCTNTATTCTGGCGGTGGGCCGATNTCTATNACATTACCCCTCCACGCNCCCGGGCATGTGTTGGGGCCTGCAGCNTCGCNGGCTCTGTACTCTATGGCGGGTTCACTGTTATCCGTGGNTGGATGTTGGGGATAATACTAATTATACACTTANGTATATGTGACATAAGATCTATTTGATAACCTACTATATATATCCTAAGCTCCTAGGATTGTAACATATATATCTATAGCGCCTATTTCCNTATCATTACATAACACACATATAAGATGACCGGCAATATGTTNTATTCCNTNTTNNATANTATATTANTAATGATATATAGATATTTTATCCTATTATATATAGCGCATATACAAAGCATATATATATGTATATCGTAATATATATCTATGGTNTATATATANCATANTATATTNTACCATCTTATTATATTATATNTATATATATATATATACATATATATATATATATATAGTATATATATGTATATATGAAGCTGTATGTGTATNTTTTATCTCTCTATCTATATATATATTCTATATGGNTNTATACATAATATATACACAT
>Sm.3-20_6462_ChaeF
GNNNCNGCCNTCCTTCTNGGGNCTGNGTAAGNCGCANNTTCNACAACGGATCTCNTGGTTCTGGCATCGATGAAGAACGCAGCGAAATGCGATAAGTAATGTGAATTGCAGAATTCAGTGAATCATCGAATCTTTGAACGCACATTGCGCCCGCCAGCATTCTGGCGGGCATGCCTGTTCGAGCGTCATTTCAACCATCAAGCCCCCGGGCTTGTGTTGGGGACCTGCGGCTGCCGCAGGCCCTGAAAAGCANTGGCGGGCTCGCTGTCACACCGAGCGTANTAG
>Sm.3-29_6462_ChaeF
GNNNTACCNNNNNTTTTNNGGTACTGNGTNAGTCANNACTTTCACAACGGATCTCTTGGTTCTGGCATCGATGAAGAACGCAGCGAAATGCGATAAGTAATGTGAATTGCAGAATTCAGTGAATCATCGAATCTTTGAACGCACATTGCGCCCGCCAGCATTCTGGCGGGCATGCCTGTTCGAGCGTCATTTCAACCATCAAGCCCCCGGGCTTGTGTTGGGGACCTGCGGCTGCCGCAGGCCCTGAAAAGCANTGGCGGGCTCGCTGTCACACCGAGCGTANTAGGA
>Sm.3-34_6462_ChaeF
CGGNGGATNNTTTTNTTGTGTTTTTGTNGTCTNCGATGAAATCTGANNCAATTATAAGTAAATTGAATTAAGATTCATTGAATCATNAATCTTCGATCAACATTGTTCCCGCTAGCCTTCTGGTGGNATGCCAGTTTGAGCGTCCTTTCTTCCCTCAAGCCCCCCCGCTTGTGTTGGGTACTTGTGTTTGCCTGCCTCCTCAAAANAAAAGAGGGNTCNCACCCTNCCACACNAATNANGATAAGNTNG
>Sm.3-34_6462_PlecF
GTGGGGTCTTACGACTGTACGGGTNGTCNTGGGTGTCTNGNGNGGCTANCNAGNTTACTTTGANAGATTAAGTGCTTAACCNCCGCTANCGCCTGACTACTCGTGCATGGAATAATANAATAANACCACGGNTCTAATCNTTTTGTGNNNTCACCATACAGGTANGNATGTATTTTTTTCTNTCATTTCTCTACCAACCCCCCGGTCCAGTGTTGTTA
>Sm.3-16_6462_PlecF
NTNCGGTGTCTTGGGTGGCTAGCGAGTTTACTTTGAAAAAATTAGAGTGCTTAACACAGGCTAACGCCTGAATACTCGTGCATGGAATAATAGAATAAGACCACGGNTCTAGATCGGTGCGCGGTATTTGGNGTAGCTGTGTGTGCACACTTTTTATTTCAAGTNTCATTGCACCCACANACCACCTACTGTATTGGGGACGTGCNNATTCCACTGTTGCTTCAGGCAAAAGGGTTCTTTGTCCACCATCTNATAGGTAACACTTTAT
>Sm.3-19_6462_ChaeF
GNNGCCNACGTNTTTTCGGGNCTGCNTAAGTCGCACNTTCACAACGGATCTCTTGGTTCTGGCATCGATGAAGAACGCAGCGAAATGCGATAAGTAANGTGAATTGCAGAATTCAGTGAATCATCGAATCTTTGAACGCACATTGCGCCCGCCANCATTCTGGNNGNCATGCCTGTTCNANCGTCNTTTCAACCATCAANCCCCCGGNCTTGTGTTGAGGACCTGCAGCTGCCGCANGCCCTGAAAAGCAATGGCGGGCTCGCTGTCACACCGAGCGTAACCTC
>Sm.3-19_6462_PlecF
TTTGANCTCTTTCTGGGTGTCTTGGGTGGCTAGCGAGTTTACTTTGAAAAAATTAGAGTGCTTAACACAGGCTAACGCCTGAATACTCGTGCATGGAATAATAGAATAAGACCACGGNTCTAATGGAGCACGGCTCTAAGGATTANGGTGCNGCATTCTTTNTGTTGCGTGTGTTGCCGCTTTCAAACTCTACCCCCNGCTGAAAGGGGACCTAGGCTCCGCCGCATTNTAATAGTGNGGTTCCTGNTACCCAATANCTTACGA
>Sm.7-16_6462_PlecF
NNNNNCGCNCTCTTTNCTGGGTGTCTTGGGTGGCTAGCGAGTTTACTTTGAAAAAATTAGAGTGCTTAACACAGGCTAACGCCTGAATACTCGTGCATGGAATAATAGAATAAGACCACGGNTCTAAGGAANTCACATTGCGTGGCNCCCTTCTGGCCGGGATGCCTGGTCTATCCTCATTTCACCATCCCCCCCCGCCCCCTGTGTTGGTGACCTGCAGCTGCCGCTGCCCCTGANCCTGNTGGCGGNCTCNCTGTCCCACCNCNCACCGTANGTAGTANGA
>Sm.7-20_6462_PlecF
GGNNNNNNNCTTTCGCCCTATACCCAGGTCTGACNANNNNTTTGNNGNNTANAGTAAGCTAAGTTGATTGACTTATGATCTCCTGGNTTCACGTAGTTGTATGTGGNGGAGGAGCGCANTAACTGCCCGCTAGTTTCGCTTTATGACNATTTANCGGANTTGTAGCGNATGCNTTGGTGCCCNAGNGATGGTGAACTATGCCTGGGCAAGACGAANGCNGAAGAAACTCTGGTGGAGGTCTGTAGCGATTCTGACGTGCAAATCGATCGTCAGACCTGGGTATAGGGGCGAAAGACTAATCGAACCNTCTNGTANCTGGTTCCTTCCNAAAGTACGCAAGTCGCTCGGTCTTGACTAGGCCNNAGAGGCGTAATGAAAGTAAAGTTGATTGANTTATGATCTCTGCCNNGCCNCNTACNTGNNNGTGGCNGTGGAGCGCANTAACAGCCCGCTANTTTCGCTTTATGACNATTTNTCGGANTTGTAGCGTAAGCGTTGGTACCCNAGAGATGGNGAACTATGCCTGGNNACTAGGAAGCCGAAGCAACTNAGGTNTAGGTCTGTNTCTGTNCCGATTCTGCACAGCAATCGNTCGACNTACNNGNTATGGNGRNNGAANNACTNATCCNTCGTCTATATCTTNCNTTTNNTCAANA
>Sm.7-23_6462_PlecF
GGGNGGNNNTNNNNNNTACNGCGTGTCTTGNGTGGCTNGCTNANTTTACTTNNNNAAATTANNGTGCTTANCACAGGCTANCNCCTGAATACTCNTNCATGGAATAATAGAATAAGACCACGGCTCTAACTAACGCCAAAGA
>Sm.7-32_6462_ChaeF
GATTTGCCGATTTTTTAGTCGACTGAGNGNANTNNCGCTTTCNNCAACGGATCTCTTGGTTCTGGCATCGATGAANAACGCAGCGAAATGCGATAAGTAATGTGAATTGCAGAATTCAGTGAATCATCGAATCTTTGAACGCACATTGCGCCCGCCAGCATTCTGGCGGGCATGCCTGTTCGAGCGTCATTTCAACCATCAAGCCCCCGGGCTTGTGTTGGGGACCTGCGGCTGCCGCANGCCCTGAAAAGCANTGGCGGGCTCGCTGTCACACCGAGCGTAGTANGATA
>Sm.7-33_6462_ChaeF
NNATTTTCCCNNCTTGTTNAGNCTGGGANGTCAGACTTTCAACAACGGATCTCTTGGTTCTGGCATCGATGAAGAACGCAGCGAAATGCGATAAGTAATGTGAATTGCAGAATTCAGTGAATCATCGAATCTTTGAACGCACATTGCGCCCGCCAGCATTCTGGCGGGCATGCCTGTTCGAGCGTCATTTCAACCATCAAGCCCCCGGGCTTGTGTTGGGGACCTGCGGCTGCCGCAGGCCCTGAAAAGCANTGGCGGGCTCGCTGTCACACCGAGCGTANTAGG
>Sm.7-34_6462_ChaeF
CNCNNAAAGACTTTTTNGGGNCTGCGGCAGNCGNACTTTCNACAACGGATCTCTTGGTTCTGGCATCGATGAAGAACGCAGCGAAATGCGATAAGTAATGTGAATTGCAGAATTCAGTGAATCATCGAATCTTTGAACGCACATTGCGCCCGCCAGCATTCTGGCGGGCATGCCTGTTCGAGCGTCATTTCAACCATCAAGCCCCCGGGCTTGTGTTGGGGACCTGCGGCTGCCGCAGGCCCTGAAAAGCANTGGCGGGCTCGCTGTCACACCGAGCGTANTAGGA
>Sm.7-5_6462_PlecF
NNGGNNNNNTNTTCGCCCTATACTCAGGTCTGACTATNGNNTTNAGCGNNANTAGTCGCTAAGAGATTGACATATGATCTCCTGGNTTCGCGTNGTTGTATGCGGTGGTGGATCGTTATAACAGCCCGNTAGTTTCGCTTTATGACNATTTNNCGNANTTGNAGCGNATGCNNTGGTACCCNAGNGATGGNGAACTATGCCTGGGCAAGACGANGGCNGAAGAAACTCTGGNGGAGGTCTGTAGCGATTCTGACNTGCAAATCGNTCGTCAGACCTGGGTATAGGGGCGAAAGACTAATCGAACCNTCTNGTAGCTGGTTCCTTCCNAANGNACGCAAGTCGCTCGGNCTTGACTAGGCCAGAGAGGCGNAATGAAAGTAAAGTTGATTGANTTATGATCTCTGCCAGGCCACNTACTTGNATGTGGCGGTGGAGCGCANTAACAGCCCGCTAGTTTCGCTTTATGACNATTTNGCGGANTTGTAGCGNATGCGTTGGTACCCGAAGGATGGNGAACTATGCCTGGACNNCACGAAACCAGAAGCAACGGTGGNTCAGGTCTGNNGCTGTTCTGATTCTNACATGCATCCTCTCATCNGACTNGGNATGNGNANCGAANANACTAATCGGCGTCTAGCTAGTCGCTTCCTTAAAAAAA
>Sm.7-9_6462_PlecF
GGGGGGCATATTTTCAGTTTAAGCGCGGCGGCTGCGCGNGACGTTGATGTGTTGGTGCNTGCGCCCGCTCCCGCGGCGCGGNGGCTCGGCGGGGGGACCNAGCGGGCCCGGGGAAACAATATATATATATCTATATATNTGGTATATATAGCTATATCTATACCGCAGTATATCTAGATACCTATATAGATATATATATATGTATATGTCTACATCTCTATATATATATATGTATCTNTATATATATATCTATATGTATGTATATATATATGGACCTATATATATATAGAGACGGATATNGATGTATATATATATATATATATATGTATATANCTAGAGATCTCTATANNGATACATATAGATATATACATATATATANANATATCTATATATATATATACACACCTCTATATATACATNTATATATGTATATATATNTNTATNTATATATATATCTCGTATCTATATATAGATATATATACATCCANAGATCTCTATATATNTANNTCTATANNTAGATATATATCTNCATCTACATANACATCTATANACATATANNTAGNGAGGNNTNGNTNTANNTNTATATATGTAGATNNATATNTNTATAGGTNTATACATATGTATNTATATNTGTATNNGTATATATANNTATGTATNTATNTATGATATCTNTATNNANNTNTGTNGATANATNNNTGTAGATGNANGTGTNTATCTATANTCTN
>Sm.7-11_6462_PlecF
AGCCCCAATCTTTACAGAGTCGACTAGCTGACNTCTNGGAAACTTCAAAAATTTCTTATCAAATNTAAGTACTTTTATTTCTCTTGNTAAATAGNTTTTAATCCTGTAATCATNCCNACNNATNTTGCCATACNNTATTTTGAGNGGTGCCTTGTCTCCGTGGTTCCTCCACACGTCCGGNCTGTGTTTTNTGAGGAATACCNTATATGCCTATATATATATTTACTGCATATATANCTNTATGTATAGTAGATATATATATATATATCTCTCTATCTATATCTGANATTACCCTAATNTATATATATATATATATATATAAATATATATATTATATATATACTATATAAATATATATATATAC
>Sm.7-12_6462_PlecF
TGCNCAAAAAGTTTTAAAGCGANAGNGGGGGCGGGCNCGGNGCTCCGTCGNGAGGNGGGGGCCNCGGCAGGCCCCGCCTCNGGCTCGGGCGGGGTGTGGGAAAGCCGCTTCTGTCCCCCCCCTACGCGCACATTGAGCCCGCCCCGCGGGGCTAGGGCGCCCGGNCGCCCGTGGCTGCACCTCCACGCCCCCGCTATGGGGGGGGGNGCAGCCGCCGGTGGAGGCTGGCTTATACCGACGTGCNATACCTATGCAGGATGTGGGGAATACGATATCTCNACGCATAGATATCTGGCGCTATATGGACGCAANATATATATCATATATATATACAATCTAGTATATCATATCTGTGATACCTCTAGTACCTATCATATATATATATATCGATATATCTATATCTATATAAATATNTNTCTATCTATATATATATATATATCTNTATATATATATATATNTAGATANAGACCTATATACATATGTATANATCTATATATATANANATACCCTTATCGACCTATCTATATNAATATAAAANATACATATACATATAATATATATATACTTATATATAGANAGCNTATGTATATATATNTCTAAATCCATCGATNTATGTGGATATATATCTATATAAATATATATNGTGTAANATANAATATCTATATAGATAANATATATAATATATACATATATATATATATCTATATAAATATAGCTATATNTAATATATANCTATATAGNGATAGGTATA
>Sm.7-15_6462_PlecF
ANNCNNNNTTNNNNTNTGGGTGTNTTGGGTGGCTAGCGAGTTTACTTTGAAAAAATTAGAGTGCTTAACACAGGCTAACGCCTGAATACTCGTGCATGGAATAATAGAATAAGACCACGGNTCTAATCGCTTTGACGCACNTTGCGCCCGCCAGCATTCTGGCGGGCTTGCCTGTTCNAGCGTCNTTTCAACCNCCCCGCCCCCNGGCTTGTGTTGNGGACCTGCNGCTGCCNCAGGCCCTGAAAAGCAGTGGCGGGCTCCCTGTCACACCGAACGTAGTATGATT
