# Supplementary material for: Testing the effectiveness of different wash protocols to remove body surface contaminants in invertebrate food web studies
Source: PeerJ. 2023 Nov 21;11:e16018. doi: 10.7717/peerj.16018 (PMC10668814; doi:10.7717/peerj.16018)
Supplement: Supplemental Information 4 [file peerj-11-16018-s004.csv]

Exp_ID	Name	Sum_Exp	Sum_D3	Sum_Plec	Sum_Chae	Chae_detection	Plec_detection
1	Control	40	40	21	40	100	52,5
2	Bleach	69	69	34	13	18,8	49,3
3	SDS	40	40	19	19	47,5	47,5
4	UV	20	20	0	10	50	0
5	Ultrasound	20	20	3	7	35	15
6	Flame	20	20	11	18	90	55
7	Formaldehyde	76	76	27	9	11,8	35,5
8	H2O2	56	56	9	31	55,4	16,1
9	Acetone	66	66	9	44	66,7	13,6
10	Sterillium	20	20	3	14	70	15
11	Peracetic acid	20	20	0	7	35	0
