# Supplementary material for: Testing the effectiveness of different wash protocols to remove body surface contaminants in invertebrate food web studies
Source: PeerJ. 2023 Nov 21;11:e16018. doi: 10.7717/peerj.16018 (PMC10668814; doi:10.7717/peerj.16018)
Supplement: Supplemental Information 5 [file peerj-11-16018-s005.csv]

Exp_ID	Name	Sample_ID	D3	Plec	Chae	Compiler
1	Control	Sm_01_01	1	0	1	kh
1	Control	Sm_01_02	1	0	1	kh
1	Control	Sm_01_03	1	0	1	kh
1	Control	Sm_01_04	1	0	1	kh
1	Control	Sm_01_05	1	1	1	kh
1	Control	Sm_01_06	1	1	1	kh
1	Control	Sm_01_07	1	0	1	kh
1	Control	Sm_01_08	1	1	1	kh
1	Control	Sm_01_09	1	0	1	kh
1	Control	Sm_01_10	1	0	1	kh
1	Control	Sm_01_11	1	0	1	kh
1	Control	Sm_01_12	1	0	1	kh
1	Control	Sm_01_13	1	1	1	kh
1	Control	Sm_01_14	1	0	1	kh
1	Control	Sm_01_15	1	1	1	kh
1	Control	Sm_01_16	1	0	1	kh
1	Control	Sm_01_17	1	0	1	kh
1	Control	Sm_01_18	1	0	1	kh
1	Control	Sm_01_19	1	0	1	kh
1	Control	Sm_01_20	1	0	1	kh
1	Control	Sm_01_21	1	1	1	kh
1	Control	Sm_01_22	1	1	1	kh
1	Control	Sm_01_23	1	1	1	kh
1	Control	Sm_01_24	1	0	1	kh
1	Control	Sm_01_25	1	0	1	kh
1	Control	Sm_01_26	1	1	1	kh
1	Control	Sm_01_27	1	1	1	kh
1	Control	Sm_01_28	1	1	1	kh
1	Control	Sm_01_29	1	1	1	kh
1	Control	Sm_01_30	1	0	1	kh
1	Control	Sm_01_31	1	1	1	kh
1	Control	Sm_01_32	1	1	1	kh
1	Control	Sm_01_33	1	1	1	kh
1	Control	Sm_01_34	1	1	1	kh
1	Control	Sm_01_35	1	1	1	kh
1	Control	Sm_01_36	1	0	1	kh
1	Control	Sm_01_37	1	1	1	kh
1	Control	Sm_01_38	1	1	1	kh
1	Control	Sm_01_39	1	1	1	kh
1	Control	Sm_01_40	1	1	1	kh
2	Bleach	Sm_02_01	1	1	0	kh
2	Bleach	Sm_02_02	1	1	0	kh
2	Bleach	Sm_02_03	1	1	0	kh
2	Bleach	Sm_02_04	1	1	1	kh
2	Bleach	Sm_02_05	1	1	0	kh
2	Bleach	Sm_02_06	1	0	0	kh
2	Bleach	Sm_02_07	1	1	0	kh
2	Bleach	Sm_02_08	1	1	0	kh
2	Bleach	Sm_02_09	1	0	0	kh
2	Bleach	Sm_02_10	1	1	0	kh
2	Bleach	Sm_02_11	1	1	0	kh
2	Bleach	Sm_02_12	1	1	1	kh
2	Bleach	Sm_02_13	1	1	0	kh
2	Bleach	Sm_02_14	1	1	1	kh
2	Bleach	Sm_02_15	1	1	0	kh
2	Bleach	Sm_02_16	1	0	0	kh
2	Bleach	Sm_02_17	1	1	0	kh
2	Bleach	Sm_02_18	1	1	0	kh
2	Bleach	Sm_02_19	1	1	0	kh
2	Bleach	Sm_02_20	1	0	1	kh
2	Bleach	Sm_02_21	1	1	1	kh
2	Bleach	Sm_02_22	1	1	1	kh
2	Bleach	Sm_02_23	1	1	1	kh
2	Bleach	Sm_02_24	1	0	0	kh
2	Bleach	Sm_02_25	1	1	1	kh
2	Bleach	Sm_02_26	1	1	1	kh
2	Bleach	Sm_02_27	1	1	1	kh
2	Bleach	Sm_02_28	1	1	1	kh
2	Bleach	Sm_02_29	1	1	1	kh
2	Bleach	Sm_02_30	1	0	1	mj
2	Bleach	Sm_02_31	1	0	0	mj
2	Bleach	Sm_02_32	1	1	0	mj
2	Bleach	Sm_02_33	1	0	0	mj
2	Bleach	Sm_02_34	1	0	0	mj
2	Bleach	Sm_02_35	1	0	0	mj
2	Bleach	Sm_02_36	1	1	0	mj
2	Bleach	Sm_02_37	1	0	0	mj
2	Bleach	Sm_02_38	1	1	0	mj
2	Bleach	Sm_02_39	1	0	0	mj
2	Bleach	Sm_02_40	1	0	0	mj
2	Bleach	Sm_02_41	1	1	0	mj
2	Bleach	Sm_02_42	1	1	0	mj
2	Bleach	Sm_02_43	1	1	0	mj
2	Bleach	Sm_02_44	1	1	0	mj
2	Bleach	Sm_02_45	1	0	0	mj
2	Bleach	Sm_02_46	1	1	0	mj
2	Bleach	Sm_02_47	1	1	0	mj
2	Bleach	Sm_02_48	1	0	0	mj
2	Bleach	Sm_02_49	1	1	0	mj
2	Bleach	Sm_02_50	1	0	0	mj
2	Bleach	Sm_02_51	1	0	0	mj
2	Bleach	Sm_02_52	1	0	0	mj
2	Bleach	Sm_02_53	1	0	0	mj
2	Bleach	Sm_02_54	1	0	0	mj
2	Bleach	Sm_02_55	1	0	0	mj
2	Bleach	Sm_02_56	1	0	0	mj
2	Bleach	Sm_02_57	1	0	0	mj
2	Bleach	Sm_02_58	1	0	0	mj
2	Bleach	Sm_02_59	1	0	0	mj
2	Bleach	Sm_02_60	1	0	0	mj
2	Bleach	Sm_02_61	1	0	0	mj
2	Bleach	Sm_02_62	1	0	0	mj
2	Bleach	Sm_02_63	1	0	0	mj
2	Bleach	Sm_02_64	1	0	0	mj
2	Bleach	Sm_02_65	1	0	0	mj
2	Bleach	Sm_02_66	1	0	0	mj
2	Bleach	Sm_02_67	1	0	0	mj
2	Bleach	Sm_02_68	1	0	0	mj
2	Bleach	Sm_02_69	1	0	0	mj
3	SDS	Sm_03_01	1	0	0	kh
3	SDS	Sm_03_02	1	0	0	kh
3	SDS	Sm_03_03	1	1	1	kh
3	SDS	Sm_03_04	1	0	0	kh
3	SDS	Sm_03_05	1	0	0	kh
3	SDS	Sm_03_06	1	0	0	kh
3	SDS	Sm_03_07	1	0	0	kh
3	SDS	Sm_03_08	1	0	0	kh
3	SDS	Sm_03_09	1	0	0	kh
3	SDS	Sm_03_10	1	1	0	kh
3	SDS	Sm_03_11	1	0	0	kh
3	SDS	Sm_03_12	1	1	0	kh
3	SDS	Sm_03_13	1	0	0	kh
3	SDS	Sm_03_14	1	0	0	kh
3	SDS	Sm_03_15	1	0	0	kh
3	SDS	Sm_03_16	1	1	0	kh
3	SDS	Sm_03_17	1	0	0	kh
3	SDS	Sm_03_18	1	0	0	kh
3	SDS	Sm_03_19	1	1	1	kh
3	SDS	Sm_03_20	1	0	1	kh
3	SDS	Sm_03_21	1	1	1	kh
3	SDS	Sm_03_22	1	1	1	kh
3	SDS	Sm_03_23	1	1	1	kh
3	SDS	Sm_03_24	1	1	1	kh
3	SDS	Sm_03_25	1	1	1	kh
3	SDS	Sm_03_26	1	1	0	kh
3	SDS	Sm_03_27	1	1	1	kh
3	SDS	Sm_03_28	1	0	0	kh
3	SDS	Sm_03_29	1	0	1	kh
3	SDS	Sm_03_30	1	0	1	kh
3	SDS	Sm_03_31	1	0	1	kh
3	SDS	Sm_03_32	1	0	1	kh
3	SDS	Sm_03_33	1	1	0	kh
3	SDS	Sm_03_34	1	1	1	kh
3	SDS	Sm_03_35	1	1	0	kh
3	SDS	Sm_03_36	1	1	1	kh
3	SDS	Sm_03_37	1	1	1	kh
3	SDS	Sm_03_38	1	1	1	kh
3	SDS	Sm_03_39	1	1	1	kh
3	SDS	Sm_03_40	1	0	1	kh
4	UV	Sm_04_01	1	0	1	kh
4	UV	Sm_04_02	1	0	1	kh
4	UV	Sm_04_03	1	0	1	kh
4	UV	Sm_04_04	1	0	1	kh
4	UV	Sm_04_05	1	0	0	kh
4	UV	Sm_04_06	1	0	0	kh
4	UV	Sm_04_07	1	0	0	kh
4	UV	Sm_04_08	1	0	0	kh
4	UV	Sm_04_09	1	0	1	kh
4	UV	Sm_04_10	1	0	1	kh
4	UV	Sm_04_11	1	0	0	kh
4	UV	Sm_04_12	1	0	0	kh
4	UV	Sm_04_13	1	0	1	kh
4	UV	Sm_04_14	1	0	1	kh
4	UV	Sm_04_15	1	0	1	kh
4	UV	Sm_04_16	1	0	0	kh
4	UV	Sm_04_17	1	0	0	kh
4	UV	Sm_04_18	1	0	0	kh
4	UV	Sm_04_19	1	0	0	kh
4	UV	Sm_04_20	1	0	1	kh
5	Ultrasound	Sm_05_01	1	1	1	kh
5	Ultrasound	Sm_05_02	1	0	1	kh
5	Ultrasound	Sm_05_03	1	0	0	kh
5	Ultrasound	Sm_05_04	1	1	0	kh
5	Ultrasound	Sm_05_05	1	0	1	kh
5	Ultrasound	Sm_05_06	1	0	1	kh
5	Ultrasound	Sm_05_07	1	0	0	kh
5	Ultrasound	Sm_05_08	1	0	0	kh
5	Ultrasound	Sm_05_09	1	0	0	kh
5	Ultrasound	Sm_05_10	1	0	0	kh
5	Ultrasound	Sm_05_11	1	0	1	kh
5	Ultrasound	Sm_05_12	1	0	0	kh
5	Ultrasound	Sm_05_13	1	0	0	kh
5	Ultrasound	Sm_05_14	1	0	0	kh
5	Ultrasound	Sm_05_15	1	0	0	kh
5	Ultrasound	Sm_05_16	1	0	0	kh
5	Ultrasound	Sm_05_17	1	0	1	kh
5	Ultrasound	Sm_05_18	1	1	1	kh
5	Ultrasound	Sm_05_19	1	0	0	kh
5	Ultrasound	Sm_05_20	1	0	0	kh
6	Flame	Sm_06_01	1	1	1	kh
6	Flame	Sm_06_02	1	0	1	kh
6	Flame	Sm_06_03	1	1	1	kh
6	Flame	Sm_06_04	1	0	1	kh
6	Flame	Sm_06_05	1	0	1	kh
6	Flame	Sm_06_06	1	1	1	kh
6	Flame	Sm_06_07	1	1	1	kh
6	Flame	Sm_06_08	1	1	0	kh
6	Flame	Sm_06_09	1	1	1	kh
6	Flame	Sm_06_10	1	0	1	kh
6	Flame	Sm_06_11	1	0	1	kh
6	Flame	Sm_06_12	1	1	1	kh
6	Flame	Sm_06_13	1	0	1	kh
6	Flame	Sm_06_14	1	0	1	kh
6	Flame	Sm_06_15	1	0	1	kh
6	Flame	Sm_06_16	1	1	1	kh
6	Flame	Sm_06_17	1	1	0	kh
6	Flame	Sm_06_18	1	1	1	kh
6	Flame	Sm_06_19	1	0	1	kh
6	Flame	Sm_06_20	1	1	1	kh
7	Formaldehyde	Sm_07_01	1	0	0	kh
7	Formaldehyde	Sm_07_02	1	0	0	kh
7	Formaldehyde	Sm_07_03	1	0	0	kh
7	Formaldehyde	Sm_07_04	1	0	0	kh
7	Formaldehyde	Sm_07_05	1	0	0	kh
7	Formaldehyde	Sm_07_06	1	0	0	kh
7	Formaldehyde	Sm_07_07	1	0	0	kh
7	Formaldehyde	Sm_07_08	1	0	0	kh
7	Formaldehyde	Sm_07_09	1	0	0	kh
7	Formaldehyde	Sm_07_10	1	0	0	kh
7	Formaldehyde	Sm_07_11	1	0	0	kh
7	Formaldehyde	Sm_07_12	1	0	0	kh
7	Formaldehyde	Sm_07_13	1	0	0	kh
7	Formaldehyde	Sm_07_14	1	0	0	kh
7	Formaldehyde	Sm_07_15	1	0	0	kh
7	Formaldehyde	Sm_07_16	1	1	0	kh
7	Formaldehyde	Sm_07_17	1	0	0	kh
7	Formaldehyde	Sm_07_18	1	0	0	kh
7	Formaldehyde	Sm_07_19	1	0	0	kh
7	Formaldehyde	Sm_07_20	1	0	0	kh
7	Formaldehyde	Sm_07_21	1	0	0	kh
7	Formaldehyde	Sm_07_22	1	0	0	kh
7	Formaldehyde	Sm_07_23	1	1	1	kh
7	Formaldehyde	Sm_07_24	1	0	0	kh
7	Formaldehyde	Sm_07_25	1	0	0	kh
7	Formaldehyde	Sm_07_26	1	0	1	kh
7	Formaldehyde	Sm_07_27	1	0	0	kh
7	Formaldehyde	Sm_07_28	1	0	0	kh
7	Formaldehyde	Sm_07_29	1	0	1	kh
7	Formaldehyde	Sm_07_30	1	0	0	kh
7	Formaldehyde	Sm_07_31	1	0	0	kh
7	Formaldehyde	Sm_07_32	1	0	1	kh
7	Formaldehyde	Sm_07_33	1	0	1	kh
7	Formaldehyde	Sm_07_34	1	0	1	kh
7	Formaldehyde	Sm_07_35	1	0	0	kh
7	Formaldehyde	Sm_07_36	1	0	1	kh
7	Formaldehyde	Sm_07_37	1	1	1	mj
7	Formaldehyde	Sm_07_38	1	1	0	mj
7	Formaldehyde	Sm_07_39	1	1	0	mj
7	Formaldehyde	Sm_07_40	1	0	0	mj
7	Formaldehyde	Sm_07_41	1	1	0	mj
7	Formaldehyde	Sm_07_42	1	0	0	mj
7	Formaldehyde	Sm_07_43	1	1	0	mj
7	Formaldehyde	Sm_07_44	1	0	0	mj
7	Formaldehyde	Sm_07_45	1	0	0	mj
7	Formaldehyde	Sm_07_46	1	1	0	mj
7	Formaldehyde	Sm_07_47	1	1	0	mj
7	Formaldehyde	Sm_07_48	1	1	1	mj
7	Formaldehyde	Sm_07_49	1	0	0	mj
7	Formaldehyde	Sm_07_50	1	0	0	mj
7	Formaldehyde	Sm_07_51	1	0	0	mj
7	Formaldehyde	Sm_07_52	1	1	0	mj
7	Formaldehyde	Sm_07_53	1	1	0	mj
7	Formaldehyde	Sm_07_54	1	0	0	mj
7	Formaldehyde	Sm_07_55	1	1	0	mj
7	Formaldehyde	Sm_07_56	1	1	0	mj
7	Formaldehyde	Sm_07_57	1	0	0	mj
7	Formaldehyde	Sm_07_58	1	1	0	mj
7	Formaldehyde	Sm_07_59	1	1	0	mj
7	Formaldehyde	Sm_07_60	1	0	0	mj
7	Formaldehyde	Sm_07_61	1	1	0	mj
7	Formaldehyde	Sm_07_62	1	1	0	mj
7	Formaldehyde	Sm_07_63	1	1	0	mj
7	Formaldehyde	Sm_07_64	1	1	0	mj
7	Formaldehyde	Sm_07_65	1	1	0	mj
7	Formaldehyde	Sm_07_66	1	1	0	mj
7	Formaldehyde	Sm_07_67	1	1	0	mj
7	Formaldehyde	Sm_07_68	1	1	0	mj
7	Formaldehyde	Sm_07_69	1	0	0	mj
7	Formaldehyde	Sm_07_70	1	0	0	mj
7	Formaldehyde	Sm_07_71	1	0	0	mj
7	Formaldehyde	Sm_07_72	1	0	0	mj
7	Formaldehyde	Sm_07_73	1	0	0	mj
7	Formaldehyde	Sm_07_74	1	1	0	mj
7	Formaldehyde	Sm_07_75	1	1	0	mj
7	Formaldehyde	Sm_07_76	1	1	0	mj
8	H2O2	Sm_08_01	1	1	0	kh
8	H2O2	Sm_08_02	1	1	0	kh
8	H2O2	Sm_08_03	1	0	0	kh
8	H2O2	Sm_08_04	1	0	0	kh
8	H2O2	Sm_08_05	1	1	1	kh
8	H2O2	Sm_08_06	1	0	0	kh
8	H2O2	Sm_08_07	1	0	0	kh
8	H2O2	Sm_08_08	1	0	0	kh
8	H2O2	Sm_08_09	1	0	0	kh
8	H2O2	Sm_08_10	1	0	1	kh
8	H2O2	Sm_08_11	1	1	0	kh
8	H2O2	Sm_08_12	1	0	0	kh
8	H2O2	Sm_08_13	1	1	0	kh
8	H2O2	Sm_08_14	1	0	0	kh
8	H2O2	Sm_08_15	1	1	0	kh
8	H2O2	Sm_08_16	1	1	0	kh
8	H2O2	Sm_08_17	1	0	0	kh
8	H2O2	Sm_08_18	1	0	1	kh
8	H2O2	Sm_08_19	1	1	0	kh
8	H2O2	Sm_08_20	1	0	0	kh
8	H2O2	Sm_08_21	1	0	1	kh
8	H2O2	Sm_08_22	1	0	1	kh
8	H2O2	Sm_08_23	1	0	1	kh
8	H2O2	Sm_08_24	1	0	0	kh
8	H2O2	Sm_08_25	1	0	1	kh
8	H2O2	Sm_08_26	1	0	0	kh
8	H2O2	Sm_08_27	1	0	0	kh
8	H2O2	Sm_08_28	1	0	1	kh
8	H2O2	Sm_08_29	1	0	1	kh
8	H2O2	Sm_08_30	1	0	1	kh
8	H2O2	Sm_08_31	1	0	0	kh
8	H2O2	Sm_08_32	1	1	0	kh
8	H2O2	Sm_08_33	1	0	0	kh
8	H2O2	Sm_08_34	1	0	1	kh
8	H2O2	Sm_08_35	1	0	0	kh
8	H2O2	Sm_08_36	1	0	0	kh
8	H2O2	Sm_08_37	1	0	1	mj
8	H2O2	Sm_08_38	1	0	1	mj
8	H2O2	Sm_08_39	1	0	1	mj
8	H2O2	Sm_08_40	1	0	1	mj
8	H2O2	Sm_08_41	1	0	1	mj
8	H2O2	Sm_08_42	1	0	1	mj
8	H2O2	Sm_08_43	1	0	1	mj
8	H2O2	Sm_08_44	1	0	1	mj
8	H2O2	Sm_08_45	1	0	1	mj
8	H2O2	Sm_08_46	1	0	1	mj
8	H2O2	Sm_08_47	1	0	1	mj
8	H2O2	Sm_08_48	1	0	1	mj
8	H2O2	Sm_08_49	1	0	1	mj
8	H2O2	Sm_08_50	1	0	1	mj
8	H2O2	Sm_08_51	1	0	1	mj
8	H2O2	Sm_08_52	1	0	1	mj
8	H2O2	Sm_08_53	1	0	1	mj
8	H2O2	Sm_08_54	1	0	1	mj
8	H2O2	Sm_08_55	1	0	1	mj
8	H2O2	Sm_08_56	1	0	1	mj
9	Acetone	Sm_09_01	1	0	0	kh
9	Acetone	Sm_09_02	1	0	0	kh
9	Acetone	Sm_09_03	1	0	0	kh
9	Acetone	Sm_09_04	1	0	0	kh
9	Acetone	Sm_09_05	1	0	0	kh
9	Acetone	Sm_09_06	1	1	0	kh
9	Acetone	Sm_09_07	1	1	0	kh
9	Acetone	Sm_09_08	1	0	0	kh
9	Acetone	Sm_09_09	1	0	0	kh
9	Acetone	Sm_09_10	1	1	0	kh
9	Acetone	Sm_09_11	1	0	0	kh
9	Acetone	Sm_09_12	1	1	0	kh
9	Acetone	Sm_09_13	1	1	0	kh
9	Acetone	Sm_09_14	1	1	0	kh
9	Acetone	Sm_09_15	1	0	0	kh
9	Acetone	Sm_09_16	1	0	0	kh
9	Acetone	Sm_09_17	1	0	0	kh
9	Acetone	Sm_09_18	1	0	1	kh
9	Acetone	Sm_09_19	1	1	0	kh
9	Acetone	Sm_09_20	1	0	0	kh
9	Acetone	Sm_09_21	1	0	1	kh
9	Acetone	Sm_09_22	1	0	1	kh
9	Acetone	Sm_09_23	1	0	1	kh
9	Acetone	Sm_09_24	1	0	1	kh
9	Acetone	Sm_09_25	1	0	0	kh
9	Acetone	Sm_09_26	1	0	1	kh
9	Acetone	Sm_09_27	1	0	1	kh
9	Acetone	Sm_09_28	1	0	1	kh
9	Acetone	Sm_09_29	1	0	0	kh
9	Acetone	Sm_09_30	1	0	1	kh
9	Acetone	Sm_09_31	1	0	1	kh
9	Acetone	Sm_09_32	1	0	1	kh
9	Acetone	Sm_09_33	1	0	1	kh
9	Acetone	Sm_09_34	1	0	1	kh
9	Acetone	Sm_09_35	1	0	1	kh
9	Acetone	Sm_09_36	1	1	0	kh
9	Acetone	Sm_09_37	1	0	1	mj
9	Acetone	Sm_09_38	1	0	1	mj
9	Acetone	Sm_09_39	1	0	1	mj
9	Acetone	Sm_09_40	1	0	1	mj
9	Acetone	Sm_09_41	1	0	1	mj
9	Acetone	Sm_09_42	1	1	1	mj
9	Acetone	Sm_09_43	1	0	1	mj
9	Acetone	Sm_09_44	1	0	1	mj
9	Acetone	Sm_09_45	1	0	1	mj
9	Acetone	Sm_09_46	1	0	1	mj
9	Acetone	Sm_09_47	1	0	1	mj
9	Acetone	Sm_09_48	1	0	1	mj
9	Acetone	Sm_09_49	1	0	1	mj
9	Acetone	Sm_09_50	1	0	1	mj
9	Acetone	Sm_09_51	1	0	1	mj
9	Acetone	Sm_09_52	1	0	1	mj
9	Acetone	Sm_09_53	1	0	1	mj
9	Acetone	Sm_09_54	1	0	1	mj
9	Acetone	Sm_09_55	1	0	1	mj
9	Acetone	Sm_09_56	1	0	1	mj
9	Acetone	Sm_09_57	1	0	1	mj
9	Acetone	Sm_09_58	1	0	1	mj
9	Acetone	Sm_09_59	1	0	1	mj
9	Acetone	Sm_09_60	1	0	1	mj
9	Acetone	Sm_09_61	1	0	1	mj
9	Acetone	Sm_09_62	1	0	1	mj
9	Acetone	Sm_09_63	1	0	1	mj
9	Acetone	Sm_09_64	1	0	1	mj
9	Acetone	Sm_09_65	1	0	1	mj
9	Acetone	Sm_09_66	1	0	1	mj
10	Sterillium	Sm_10_01	1	0	0	kh
10	Sterillium	Sm_10_02	1	0	1	kh
10	Sterillium	Sm_10_03	1	0	0	kh
10	Sterillium	Sm_10_04	1	0	0	kh
10	Sterillium	Sm_10_05	1	1	1	kh
10	Sterillium	Sm_10_06	1	0	0	kh
10	Sterillium	Sm_10_07	1	1	1	kh
10	Sterillium	Sm_10_08	1	0	1	kh
10	Sterillium	Sm_10_09	1	1	1	kh
10	Sterillium	Sm_10_10	1	0	0	kh
10	Sterillium	Sm_10_11	1	0	1	kh
10	Sterillium	Sm_10_12	1	0	1	kh
10	Sterillium	Sm_10_13	1	0	1	kh
10	Sterillium	Sm_10_14	1	0	1	kh
10	Sterillium	Sm_10_15	1	0	1	kh
10	Sterillium	Sm_10_16	1	0	1	kh
10	Sterillium	Sm_10_17	1	0	1	kh
10	Sterillium	Sm_10_18	1	0	1	kh
10	Sterillium	Sm_10_19	1	0	1	kh
10	Sterillium	Sm_10_20	1	0	0	kh
11	Peracetic acid	Sm_11_01	1	0	1	kh
11	Peracetic acid	Sm_11_02	1	0	0	kh
11	Peracetic acid	Sm_11_03	1	0	0	kh
11	Peracetic acid	Sm_11_04	1	0	0	kh
11	Peracetic acid	Sm_11_05	1	0	0	kh
11	Peracetic acid	Sm_11_06	1	0	1	kh
11	Peracetic acid	Sm_11_07	1	0	0	kh
11	Peracetic acid	Sm_11_08	1	0	1	kh
11	Peracetic acid	Sm_11_09	1	0	0	kh
11	Peracetic acid	Sm_11_10	1	0	0	kh
11	Peracetic acid	Sm_11_11	1	0	0	kh
11	Peracetic acid	Sm_11_12	1	0	0	kh
11	Peracetic acid	Sm_11_13	1	0	1	kh
11	Peracetic acid	Sm_11_14	1	0	0	kh
11	Peracetic acid	Sm_11_15	1	0	0	kh
11	Peracetic acid	Sm_11_16	1	0	1	kh
11	Peracetic acid	Sm_11_17	1	0	0	kh
11	Peracetic acid	Sm_11_18	1	0	1	kh
11	Peracetic acid	Sm_11_19	1	0	1	kh
11	Peracetic acid	Sm_11_20	1	0	0	kh
